# Supplementary material for: Sperm quality and quantity evolve through different selective processes in the Phasianidae
Source: Sci Rep. 2019 Dec 17;9:19278. doi: 10.1038/s41598-019-55822-3 (PMC6917726; doi:10.1038/s41598-019-55822-3)
Supplement: Supplementary file 2 — DATASET 1 [file 41598_2019_55822_MOESM2_ESM.xlsx]

## Sheet: Data
Species	SocialMatingSystem	ClutchSize	Egg-layingInterval_d	Egg-layingPeriod_d	TotalSpermNumber_10^6	SE	N	NormalViableSperm_%	SE	N	SpermConcentration_10^6_μl	SE	N	EjaculateVolume_ul	SE	N	TotalSpermLength_μm	HeadLength_μm	MidpieceLength_μm	FlagellumLength_μm	TestesMass_g	BodyMass_g	BodyMassFemale_g	Collection	RefMatingSystem	RefTestes/BodyMass	RefEggLaying	RefSpemMorphology	RefOtherEjaculateTraits
Catreus wallichii	Monogamy or rare polygamy	9.5	2	17	78.8484	10.5458	10	56.94	2.78	17	2.62475	0.178888	12	29.8125	2.424	16	76.8	9.85	4.55	66.95	8.81	1525	1130	Massage	Immler et al. (2007)	Immler et al. (2007) (corrected in Lüpold et al. (2014))	Immler et al. (2007)	Immler et al. (2007)	Saint Jalme et al. (2003)
Centrocercus minimus	Obligate polygamy	6.8	1	5.8							1.33		1				75.26			54.59		2081	1158.5	Dummy	Madge & McGowan (2002)			Hicks & Magee (2011)	Hicks & Magee (2011)
Centrocercus urophasianus	Obligate polygamy	7.5	1	6.5							1.33		1				72.45			49.76	6.59	3104	1550	Dummy	Madge & McGowan (2002)	Calhim & Birkhead (2007)		Hicks & Magee (2011)	Hicks & Magee (2011)
Chrysolophus amherstiae	Obligate polygamy	6.5	2	11	123.821	12.1103	17	75.14	3.94	20	5.1933	0.490823	20	23.4762	1.8	21	76.76	11.74	4.57	65.02	10.25	753	714	Massage	Immler et al. (2007)	Immler et al. (2007) (corrected in Lüpold et al. (2014))	Immler et al. (2007)	Immler et al. (2007)	Saint Jalme et al. (2003)
Crossoptilon auritum	Monogamy or rare polygamy	8	2	14	114.116	36.4903	7	43.96	5.88	8	2.70936	0.426337	11	35	5.033	7	73.2	10.69	4.12	62.5	9.22	1923	1850	Massage	Immler et al. (2007)	Immler et al. (2007) (corrected in Lüpold et al. (2014))	Immler et al. (2007)	Immler et al. (2007)	Saint Jalme et al. (2003)
Crossoptilon mantchuricum	Monogamy or rare polygamy	9	2	16													83.09	16.44	4.14	66.66	7.16	2063	1738		Immler et al. (2007)	Immler et al. (2007) (corrected in Lüpold et al. (2014))	Immler et al. (2007)	Immler et al. (2007)
Dendragapus obscurus	Obligate polygamy	8	2	14													160	25	15	135	2.89	1295	939		Madge & McGowan (2002)	Calhim & Birkhead (2007)		Simard (1965)
Gallus gallus	Obligate polygamy	5.5	1	4.5	267.328	36.0919	29	88.29	1.19	27	3.75993	0.294872	30	66.0556	8.15	36	89.8	12.91	4.37	76.89	12.95	767.5	768	Massage	Immler et al. (2007)	Calhim & Birkhead (2007)	Immler et al. (2007)	Immler et al. (2007)	Saint Jalme et al. (2003)
Gallus sonneratii	Obligate polygamy	4.5	1	3.5				47.8		1							91.5	17.5		74	5.91	963	745		Immler et al. (2007)	Immler et al. (2007) (corrected in Lüpold et al. (2014))	Immler et al. (2007)	Immler et al. (2007)	M. Saint Jalme unpublished
Lophophorus impejanus	Obligate polygamy	4	2	6	459.257	158.133	7	71.57	4.11	15	4.2905	0.928182	10	78.6364	9.422	11	87.37	11.9	3.38	75.47	11.23	2180	1975	Massage	Immler et al. (2007)	Immler et al. (2007) (corrected in Lüpold et al. (2014))	Immler et al. (2007)	Immler et al. (2007)	Saint Jalme et al. (2003)
Lophura edwardsi	Monogamy or rare polygamy	5.5	2	9	22.3772	5.47817	9	47.97	6	11	3.23175	0.538817	12	8.66667	2.799	9	71.39	11.52	4.84	59.87	6.59	1115	1050	Massage	Immler et al. (2007)	Immler et al. (2007) (corrected in Lüpold et al. (2014))	Immler et al. (2007)	Immler et al. (2007)	Saint Jalme et al. (2003)
Lophura ignita	Monogamy or rare polygamy	6	2	10	21.11		1	50.3		1	4.221		1	5		1	88.5				2.75	2100	1600		Immler et al. (2007)	Immler et al. (2007) (corrected in Lüpold et al. (2014))	Immler et al. (2007)	Immler et al. (2007)
Lophura nycthemera (berliozi)	Obligate polygamy	7.5	2	13	131.742	11.5793	10	60.09	2.69	14	4.62693	0.411225	14	25.8571	3.426	14	85.75	12.13	5.37	73.62	3.04	1439	1150	Massage	Immler et al. (2007)	Immler et al. (2007) (corrected in Lüpold et al. (2014))	Immler et al. (2007)	Immler et al. (2007)	Saint Jalme et al. (2003)
Lophura swinhoii	Monogamy or rare polygamy	6	2	10	61.3653	19.2863	8	59.42	3.93	13	4.83633	0.60585	21	11	1.453	10	79.43	10.98	6.06	68.45	7.24	1055	948	Massage	Immler et al. (2007)	Immler et al. (2007) (corrected in Lüpold et al. (2014))	Immler et al. (2007)	Immler et al. (2007)	Saint Jalme et al. (2003)
Lyrurus tetrix	Obligate polygamy	8	1	7				59.2		4	1.26		4				81.56	10.71	6.73	70.85	3.1	1199.5	935	Massage	Madge & McGowan (2002)	Garamszegi et al. (2005)		Ciereszko et al. (2009)	Ciereszko et al. (2009)
Meleagris gallopavo	Obligate polygamy	11.5	2	21	1383.96	114.91	36				5.688	0.28	36	243.33	16.22	36	76.7	10.9	4.8	65.8	27.99	15995.6	4000	Massage	Madge & McGowan (2002)	Garamszegi et al. (2005)		Marquez & Ogasawara (1975)	Bakst & Cecil (1981); Yahaya et al. (2013); Irfan et al. (2018)
Pavo cristatus	Obligate polygamy	4.5	2	7	124.08	39.72	6				5.95	1.05	2	62.5		2	97.63	18.88	6.77	78.62	13.67	5000	3225	Dummy	Immler et al. (2007)	Immler et al. (2007) (corrected in Lüpold et al. (2014))	Immler et al. (2007)	Immler et al. (2007)	Birkhead & Petrie (1995)
Phasianus colchicus	Obligate polygamy	11.5	2	21	615.3	2.9	629				5.86	0.09	629	105	0.003	835	77.74	10.87	4.23	66.87	8.21	1235	850	Massage	Madge & McGowan (2002)	Calhim & Birkhead (2007)		Ducci et al. (1998)	Montavani et al. (1993)
Phasianus versicolor	Monogamy or rare polygamy	9	2	16	171.842	78.7339	7	71.96	3.55	10	5.56825	0.716936	8	24.9	7.409	10	78.33	10.72	4.03	67.61	12.53	1150	850		Immler et al. (2007)	Immler et al. (2007) (corrected in Lüpold et al. (2014))	Immler et al. (2007)	Immler et al. (2007)	M. Saint Jalme unpublished
Polyplectron bicalcaratum	Monogamy or rare polygamy	2	2	2	42.4947	11.7833	10	67	2.68	10	3.72183	0.525269	12	9.45454	1.54	11	113.93	12.78	10.08	101.16	9.21	739	480	Massage	Immler et al. (2007)	Immler et al. (2007) (corrected in Lüpold et al. (2014))	Immler et al. (2007)	Immler et al. (2007)	Saint Jalme et al. (2003)
Polyplectron germaini	Monogamy or rare polygamy	1.5	2	1													130.03	21.63	12.12	108.41	6.38	510	397		Immler et al. (2007)	Immler et al. (2007) (corrected in Lüpold et al. (2014))	Immler et al. (2007)	Immler et al. (2007)
Polyplectron emphanum/napoleonis	Monogamy or rare polygamy	2	2	2	9.88	2.35	4	35.94	2.9	8	6.9028	2.58189	5	5.16667	1.558	6	111.32	13.86	12.28	97.46	5	540	322	Massage	Immler et al. (2007)	Immler et al. (2007) (corrected in Lüpold et al. (2014))	Immler et al. (2007)	Immler et al. (2007)	Saint Jalme et al. (2003)
Pucrasia macrolopha	Monogamy or rare polygamy	6	2	10	16.9565	0.0085	2	33.8	14.23	4	1.00825	0.0488217	4	19	2.309	3	74.47					1275	1032.5	Massage	Madge & McGowan (2002)	Madge & McGowan (2002)	Madge & McGowan (2002)	S. Immler unpublished	Saint Jalme et al. (2003)
Syrmaticus ellioti	Monogamy or rare polygamy	6.5	2	11	57.8685	38.2665	2	50.5	8.07	5	3.49667	1.32397	3	17.5	0.289	4	90.62	17.81	3.95	72.81	7.06	1207	878	Massage	Immler et al. (2007)	Immler et al. (2007) (corrected in Lüpold et al. (2014))	Immler et al. (2007)	Immler et al. (2007)	Saint Jalme et al. (2003)
Syrmaticus humiae	Monogamy or rare polygamy	7.5	2	13													78.11	18.45	4.39	59.67	8.08	1028	750		Immler et al. (2007)	Immler et al. (2007) (corrected in Lüpold et al. (2014))	Immler et al. (2007)	Immler et al. (2007)
Syrmaticus mikado	Obligate polygamy	7.5	2	13	151.557	20.4028	27	47.89	4.94	20	6.55261	0.516481	36	23.6897	2.405	29	80.19	11.05	4.45	69.14	8.37	1300	1015	Massage	Immler et al. (2007)	Immler et al. (2007) (corrected in Lüpold et al. (2014))	Immler et al. (2007)	Immler et al. (2007)	Saint Jalme et al. (2003)
Tetrao urogallus	Obligate polygamy	7	1	6	59.4	7.43	289	58.43	0.242493	289	0.681525	0.029839	289	87.98	3.09	289	73.27	9.73	5.92	63.54	3	3800	2000	Dummy/Massage	Madge & McGowan (2002)	Calhim & Birkhead (2007)		Ciereszko et al. (2009)	Lukaszewicz et al. (2011; 2015); Kowalczyk et al. (2012; 2017); Kowalczyk & Lukaszewicz (2015)
Tragopan blythii	Obligate polygamy	3.5	2	5	261.807	41.5943	27	48.38	4.37	13	5.06161	0.525596	28	49.9259	4.691	27	88.41	12.24	4.01	76.17	8.04	1650	1250	Massage	Immler et al. (2007)	Immler et al. (2007) (corrected in Lüpold et al. (2014))	Immler et al. (2007)	Immler et al. (2007)	Saint Jalme et al. (2003)
Tragopan caboti	Obligate polygamy	4	2	6	249.095	26.714	34	66.12	3.83	9	5.95444	0.489721	36	42.4306	2.812	36	87.67	16.02	4.11	71.66	8.28	1400	900	Massage	Immler et al. (2007)	Immler et al. (2007) (corrected in Lüpold et al. (2014))	Immler et al. (2007)	Immler et al. (2007)	Saint Jalme et al. (2003)
Tragopan satyra	Obligate polygamy	5	2	8	185.904	42.5896	18	64.31	4.59	19	4.77617	0.799091	18	34.7143	4.352	21	87.15	12.02	4.07	75.13	8.07	1850	1100	Massage	Immler et al. (2007)	Immler et al. (2007) (corrected in Lüpold et al. (2014))	Immler et al. (2007)	Immler et al. (2007)	Saint Jalme et al. (2003)
Tragopan temminckii	Obligate polygamy	4	2	6	260.22	74.9492	3	66.55	4.78	22	5.47625	1.23084	4	39.75	5.588	4	88.68	12.71	3.85	75.97	9.44	1560	1035	Massage	Immler et al. (2007)	Immler et al. (2007) (corrected in Lüpold et al. (2014))	Immler et al. (2007)	Immler et al. (2007)	Saint Jalme et al. (2003)
Tympanuchus phasianellus	Obligate polygamy	11.5	1	10.5	220	147.442	46				0.38	0.091414	46	35.1	2.801	46	98.72	14.16	8.49	84.56	2.04	771	815	Massage	Madge & McGowan (2002)	Calhim & Birkhead (2007)		Schneider et al. (2019)	Schneider et al. (2019)
Sperm quality and quantity evolve through different selective processes in the Phasianidae
Wen Bo Liao1,2,3*, Mao Jun Zhong1,2,3, Stefan Lüpold4
1Key Laboratory of Southwest China Wildlife Resources Conservation (Ministry of Education), China West Normal University, Nanchong 637009, Sichuan, China
2Key Laboratory of Artificial Propagation and Utilization in Anurans of Nanchong City, China West Normal University, Nanchong, Sichuan, 637009, China
3Institute of Eco-adaptation in Amphibians and Reptiles, China West Normal University, Nanchong, 637009, Sichuan, China
4Department of Evolutionary Biology and Environmental Studies, University of Zurich-Irchel, 8057 Zurich, Switzerland

## Sheet: References
Authors	Year	Title	Journal/Book	Vol	Pages
Bakst MR & Cecil HC	1981	Changes in the characteristics of turkey ejaculated semenand ductus deferens semen with repeated ejaculations	Reprod. Nutr. Dev.	21	1095-1103
Birkhead TR & Petrie M	1995	Ejaculate features and sperm utilization in peafowl Pavo cristatus	Proc. R. Soc. B	261	153-158
Ciereszko A, Kowalczyk A, Lukaszewicz E, Krzywinski A, Kobus A & Dietrich GJ	2009	Sperm characteristics of male hybrid from a cross between male black grouse Tetrao tetrix and female capercaillie T. urogallus	Orn. Fenn.	86	149-152
Ducci M, Villani C, Gazzano A, Coli A, Tedeschi D, Marzonie M, Romboli I & Frateschi TL	1998	Pheasant sperm morphological and morphometric evaluation	Annali Fac. Med. Vet.	51	229-236
Hicks TL & Magee PA	2011	Collection and comparison of natural ejaculates and sperm morphometrics of greater (Centrocercus urophasianus) and Gunnison sage-grouse (C. minimus)	Colorado Birds	45	197-210
Immler S, Saint-Jalme M, Lesobre L, Sorci G, Roman Y & Birkhead TR	2007	The evolution of sperm morphometry in pheasants	J. Evol. Biol.	20	1008-1014
Irfan, Javid A, Ashraf M, Mahmud A, Altaf M, Hussain SM, Shahbaz M & Iqbal KJ	2018	Studies on semen morphology and effects of artificial insemination on hatchability in turkeys (Meleagris gallopavo)	Pakistan J. Zool.	50	763-766
Kowalczyk AM, Klećkowska‐Nawrot J & Łukaszewicz ET	2017	Effect of selenium and vitamin E addition to the extender on liquid stored capercaillie (Tetrao urogallus) semen quality	Reprod. Dom. Anim.	52	603-609
Kowalczyk AM, Łukaszewicz ET & Rzońca Z	2012	Successful preservation of capercaillie (Tetrao urogallus L.) semen in liquid and frozen states	Theriogenology	77	899-907
Łukaszewicz ET, Kowalczyk AM & Rzońca Z	2011	Characteristics of fresh semen of captive-bred capercaillie Tetrao urogallus L.	Zoo Biol.	30	672-680
Łukaszewicz ET, Kowalczyk AM, Rzońca Z & Wicker-Thomas C	2015	Comparative examination of capercaillie (Tetrao urogallus L.) behaviour responses and semen quality to two methods of semen collection	PLoS One	10	e0138415
Madge S & McGowan P	2002	Pheasants, Partridges, and Grouse: A Guide to the Pheasants, Partridges, Quails, Grouse, Guineafowl, Buttonquails, and Sandgrouse of the World	Princeton University Press, Princeton, NJ
Mantovani C, Cerolini S, Bellagamba F, Mangiagalli MG & Cavalchini LG	1993	Evaluation of pheasant semen production during the reproductive season	Reprod. Nutr. Dev.	33	503-509
Marquez BJ & Ogasawara FX	1975	Scanning electron microscope studies of turkey semen	Poultry Sci.	54	1139-1143
Saint Jalme M, Lecoq R, Seigneurin F, Blesbois E & Plouzeau E	2003	Cryopreservation of semen from endangered pheasants: the first step towards a cryobank for endangered avian species	Theriogenology	59	875-888
Schneider H, Fischer D, Mathews SR, Failing K, Delehanty DJ, Lierz M	2019	Semen collection, semen analysis and artificial insemination in Columbian sharp-tailed grouse (Tympanuchus phasianellus columbianus) as part of a species conservation project	Theriogenology	132	128-137
Simard, BR	1965	The testicular cycle of blue grouse (Dendragapus obscurus fuliginosus) and its relation to age, breeding behaviour and migration	MSc thesis. Université de Montréal
Yahaya MS, Umaru MA & Aliyu A	2013	A preliminary study on semen collection, evaluation and insemination in Nigerian local turkeys (Meleagris gallopavo)	Sokoto J. Vet. Sci.	11	67-70
